# Supplementary material for: ER Alpha Rapid Signaling Is Required for Estrogen Induced Proliferation and Migration of Vascular Endothelial Cells
Source: PLoS One. 2016 Apr 1;11(4):e0152807. doi: 10.1371/journal.pone.0152807 (PMC4818104; doi:10.1371/journal.pone.0152807)
Supplement: S1 Table — (A) Genes significantly regulated by E2 in WT hECs. (B) Genes significantly regulated by E2 in KRR hECs. Note that, for (A), seven genes were recognized by two different probes, and the probe that gave the lowest p. value for differential expression was reported. In each such case, fold change values for the two probes were always within 10% of each other. “Log2FC”: base 2 logarithm of the fold change in expression E2 versus vehicle. “Log2AvExp”: base 2 logarithm of the average normalized expression level (from microarray signal intensity) for both E2 and vehicle conditions. (XLSX) [file pone.0152807.s004.xlsx]

## Sheet: Table S1
Supporting Table S1A.
GENES SIGNIFICANTLY REGULATED BY E2 IN WT hECs p<.01 & FC>1.3
Gene Symbol	Probe ID	log2FC	log2AvExp	P.Value	Homo Sapiens Gene Definition
ATP6V1A	ILMN_1711516	0.390013	11.1351	0.000410929	ATPase, H+ transporting, lysosomal 70kDa, V1 subunit A (ATP6V1A), mRNA.
B4GALT1	ILMN_1766221	0.65925	7.31409	5.06716e-08	UDP-Gal:betaGlcNAc beta 1,4- galactosyltransferase, polypeptide 1 (B4GALT1), mRNA.
BCAR1	ILMN_1672596	0.687996	9.8489	7.57389e-06	breast cancer anti-estrogen resistance 1 (BCAR1), mRNA.
BCL10	ILMN_1716446	0.423069	8.72556	0.00112205	B-cell CLL/lymphoma 10 (BCL10), mRNA.
C1QTNF6	ILMN_1729288	0.734068	8.11113	0.000103632	C1q and tumor necrosis factor related protein 6 (C1QTNF6), transcript variant 1, mRNA.
C2orf18	ILMN_1812688	0.387221	7.78737	8.6846e-05	chromosome 2 open reading frame 18 (C2orf18), mRNA.
C4orf18	ILMN_1672124	0.451061	8.58641	0.0020429	chromosome 4 open reading frame 18 (C4orf18), transcript variant 2, mRNA.
CD55	ILMN_1800540	-0.537833	7.8049	0.000144251	CD55 molecule, decay accelerating factor for complement (Cromer blood group) (CD55), mRNA.
CFDP1	ILMN_1800837	0.546627	11.0218	7.53417e-05	craniofacial development protein 1 (CFDP1), mRNA.
CHSY1	ILMN_1791576	0.640596	9.55603	2.82365e-05	chondroitin sulfate synthase 1 (CHSY1), mRNA.
CST4	ILMN_2185911	0.502007	7.2343	1.74471e-05	cystatin S (CST4), mRNA.
CUEDC1	ILMN_1676665	0.671719	9.84576	2.60877e-07	CUE domain containing 1 (CUEDC1), mRNA.
DHRS3	ILMN_1752478	0.784008	7.34127	4.71598e-06	dehydrogenase/reductase (SDR family) member 3 (DHRS3), mRNA.
DSE	ILMN_1706498	0.386438	7.97253	0.00790586	dermatan sulfate epimerase (DSE), transcript variant 1, mRNA.
EGLN2	ILMN_1768773	0.382638	7.98714	1.28109e-05	egl nine homolog 2 (C. elegans) (EGLN2), transcript variant 1, mRNA.
FHL2	ILMN_1668411	0.399283	11.6869	0.00997473	four and a half LIM domains 2 (FHL2), transcript variant 4, mRNA.
HAVCR2	ILMN_1693826	0.800081	8.0676	9.96413e-07	hepatitis A virus cellular receptor 2 (HAVCR2), mRNA.
HN1	ILMN_2384591	0.40425	9.45567	0.000539196	hematological and neurological expressed 1 (HN1), transcript variant 1, mRNA.
HYAL2	ILMN_1668283	0.419283	11.5296	0.00345751	hyaluronoglucosaminidase 2 (HYAL2), transcript variant 1, mRNA.
IGFBP3	ILMN_1746085	0.497098	7.59363	0.00744566	insulin-like growth factor binding protein 3 (IGFBP3), transcript variant 2, mRNA.
IGFBP4	ILMN_1665865	0.40448	10.7778	0.00765785	insulin-like growth factor binding protein 4 (IGFBP4), mRNA.
IL4R	ILMN_1652185	0.423112	8.51901	2.87504e-06	interleukin 4 receptor (IL4R), transcript variant 1, mRNA.
INPP4B	ILMN_2198878	0.978585	7.989	4.54496e-10	inositol polyphosphate-4-phosphatase, type II, 105kDa (INPP4B), mRNA.
ISG20	ILMN_1659913	0.520482	10.6824	0.0020666	interferon stimulated exonuclease gene 20kDa (ISG20), mRNA.
ITGB5	ILMN_1796755	0.397221	8.68294	3.23157e-05	integrin, beta 5 (ITGB5), mRNA. XM_944688 XM_944693
KRT15	ILMN_1770612	0.533583	7.30496	1.264e-05	keratin 15 (KRT15), mRNA.
KRT19	ILMN_1730777	0.551742	6.81374	5.10089e-06	keratin 19 (KRT19), mRNA.
LIMS1	ILMN_1733176	0.458109	10.2011	0.000611645	LIM and senescent cell antigen-like domains 1 (LIMS1), mRNA.
LOC392871	ILMN_3241522	0.432895	7.76172	5.03773e-06	PREDICTED: misc_RNA (LOC392871), miscRNA.
LOC648210	ILMN_1661346	-0.381171	10.1272	0.000530325	PREDICTED: similar to Heterogeneous nuclear ribonucleoprotein A1 (Helix-destabilizing protein) (Single-strand RNA-binding protein) (hnRNP core protein A1) (HDP) (LOC648210), mRNA.
LRRC20	ILMN_2408938	0.481807	8.0806	0.000970977	leucine rich repeat containing 20 (LRRC20), transcript variant 2, mRNA.
MYO1B	ILMN_1797585	-0.397422	7.68985	5.69657e-06	myosin IB (MYO1B), mRNA.
OLFML3	ILMN_1727532	1.22767	6.97306	2.17061e-12	olfactomedin-like 3 (OLFML3), mRNA.
PAK1	ILMN_1767365	0.424778	8.07916	0.0090559	p21/Cdc42/Rac1-activated kinase 1 (STE20 homolog, yeast) (PAK1), mRNA.
PAPSS2	ILMN_2410929	0.458315	10.4016	8.13723e-07	3'-phosphoadenosine 5'-phosphosulfate synthase 2 (PAPSS2), transcript variant 1, mRNA.
PDGFB	ILMN_1775822	0.439407	8.65334	0.000363987	platelet-derived growth factor beta polypeptide (simian sarcoma viral (v-sis) oncogene homolog) (PDGFB), transcript variant 1, mRNA.
PFKFB3	ILMN_2186061	0.570314	9.66221	2.58646e-08	6-phosphofructo-2-kinase/fructose-2,6-biphosphatase 3 (PFKFB3), mRNA.
PLCG2	ILMN_1815719	0.387042	8.20412	0.000161613	phospholipase C, gamma 2 (phosphatidylinositol-specific) (PLCG2), mRNA.
PODXL	ILMN_2413158	0.560268	11.14	1.05655e-05	podocalyxin-like (PODXL), transcript variant 1, mRNA.
PRAGMIN	ILMN_3240222	0.381045	9.38552	0.00457251	homolog of rat pragma of Rnd2 (PRAGMIN), mRNA.
PTGS2	ILMN_2054297	0.775433	7.58634	5.56563e-05	prostaglandin-endoperoxide synthase 2 (prostaglandin G/H synthase and cyclooxygenase) (PTGS2), mRNA.
RASGRF1	ILMN_1748083	1.08079	7.00733	4.29726e-14	Ras protein-specific guanine nucleotide-releasing factor 1 (RASGRF1), transcript variant 2, mRNA.
RGS4	ILMN_1758067	-0.399799	11.0146	0.00960469	regulator of G-protein signalling 4 (RGS4), mRNA.
RHOBTB3	ILMN_1744949	0.607231	9.24248	2.64331e-06	Rho-related BTB domain containing 3 (RHOBTB3), mRNA.
SH3KBP1	ILMN_1810782	0.406237	10.6714	1.1842e-06	SH3-domain kinase binding protein 1 (SH3KBP1), transcript variant 1, mRNA.
SIN3B	ILMN_1788315	0.432523	7.68858	9.07777e-05	SIN3 homolog B, transcription regulator (yeast) (SIN3B), mRNA.
SLC9A3R1	ILMN_1680925	0.619798	9.99417	1.32669e-05	solute carrier family 9 (sodium/hydrogen exchanger), member 3 regulator 1 (SLC9A3R1), mRNA.
SMOX	ILMN_1775380	1.15927	8.87584	1.03498e-12	spermine oxidase (SMOX), transcript variant 4, mRNA.
SPRY1	ILMN_2329914	0.424678	7.78298	7.45477e-06	sprouty homolog 1, antagonist of FGF signaling (Drosophila) (SPRY1), transcript variant 1, mRNA.
SPSB1	ILMN_1714170	0.387945	8.38682	0.000337299	splA/ryanodine receptor domain and SOCS box containing 1 (SPSB1), mRNA.
THBD	ILMN_1759787	0.702538	8.23593	1.94023e-08	thrombomodulin (THBD), mRNA.
TIMP3	ILMN_1701461	0.536444	9.60172	0.000194726	TIMP metallopeptidase inhibitor 3 (TIMP3), mRNA.
TNFRSF1B	ILMN_1764788	0.378974	7.02722	0.00287106	tumor necrosis factor receptor superfamily, member 1B (TNFRSF1B), mRNA.
TNIP1	ILMN_1703650	0.743218	9.24909	5.15362e-09	TNFAIP3 interacting protein 1 (TNIP1), mRNA.
TOM1	ILMN_2082314	0.489085	9.15633	1.83924e-05	target of myb1 (chicken) (TOM1), mRNA.
TSPAN5	ILMN_1799028	0.649558	8.49978	1.6377e-05	tetraspanin 5 (TSPAN5), mRNA.
TXNDC5	ILMN_2403965	0.391716	9.28243	0.00164032	thioredoxin domain containing 5 (TXNDC5), transcript variant 2, mRNA.
UBR4	ILMN_1699226	0.477442	9.45503	9.01683e-07	ubiquitin protein ligase E3 component n-recognin 4 (UBR4), mRNA.
VASN	ILMN_1667295	1.37331	7.29342	2.14112e-14	vasorin (VASN), mRNA.
WISP2	ILMN_1812461	0.691674	7.25949	2.03914e-09	WNT1 inducible signaling pathway protein 2 (WISP2), mRNA.
Supporting Table S1B.
GENES SIGNIFICANTLY REGULATED BY E2 IN KRR hECs p<.01 & FC>1.3
Gene Symbol	Probe ID	log2FC	log2AvExp	P.Value	Homo Sapiens Gene Definition
DHX9	ILMN_1656016	-0.425871	8.97978	9.67259e-06	DEAH (Asp-Glu-Ala-His) box polypeptide 9 (DHX9), mRNA.
FASN	ILMN_1784871	-0.410808	11.2236	0.00924538	fatty acid synthase (FASN), mRNA.
FTHL12	ILMN_2073235	0.471767	10.0447	0.00745326	ferritin, heavy polypeptide-like 12 (FTHL12) on chromosome 9.
LOC100129960	ILMN_3191030	0.394886	7.2624	5.03327e-06	PREDICTED: misc_RNA (LOC100129960), miscRNA.
LOC148430	ILMN_3278506	0.534088	11.9905	0.00939517	PREDICTED: misc_RNA (LOC148430), miscRNA.
LOC392285	ILMN_3201975	0.393325	8.72456	0.0061963	PREDICTED: misc_RNA (LOC392285), miscRNA.
LOC642817	ILMN_1695034	-0.497743	11.4881	0.00188396	PREDICTED: hypothetical LOC642817 (LOC642817), mRNA.
LOC653994	ILMN_1737586	-0.38518	9.83128	0.00787419	PREDICTED: similar to Eukaryotic translation initiation factor 4H (eIF-4H) (Williams-Beuren syndrome chromosome region 1 protein homolog), transcript variant 2 (LOC653994), mRNA.
RPLP1	ILMN_1689725	0.634933	8.68362	4.32771e-05	ribosomal protein, large, P1 (RPLP1), transcript variant 1, mRNA.
TELO2	ILMN_1685079	0.447191	7.22402	0.000725156	TEL2, telomere maintenance 2, homolog (S. cerevisiae) (TELO2), mRNA.
