# Supplementary material for: ER Alpha Rapid Signaling Is Required for Estrogen Induced Proliferation and Migration of Vascular Endothelial Cells
Source: PLoS One. 2016 Apr 1;11(4):e0152807. doi: 10.1371/journal.pone.0152807 (PMC4818104; doi:10.1371/journal.pone.0152807)
Supplement: S2 Table — Each matrix that was significantly enriched in promoters that were regulated by E2 in WT hECs but not in KRR hECs (Benjamini Hochberg adjusted p. value < 0.05 and fold enrichment > 1.15) is given, but only if all matrices for the same transcription factor showed at least a 1.05-fold enrichment. (XLSX) [file pone.0152807.s005.xlsx]

## Sheet: Table S2
Matrix ID	Enrich	adj. p.	TF IDs/aliases
V$ARNT_01	1.57051	0.030038	ARNT
V$CDX_Q5	1.19601	0.0257057	CDXA
V$CDXA_01	1.41181	0.0030035	CDXA
V$CDXA_02	1.28963	0.0255678	CDXA
V$CEBPA_01	1.35521	0.00502857	CEBPA
V$CEBP_Q2	1.33903	0.0126982	CEBPA
V$CEBP_01	1.32943	0.0116573	CEBPA
V$CHCH_01	1.37913	0.0212814	CHCH
V$CIZ_01	1.66614	1.00872e-16	CIZ
V$ETF_Q6	1.25186	0.00161755	ETF
V$HNF3B_01	1.21913	0.00546638	FOXA2/HNF3B
V$FOXD3_01	1.17477	0.0092465	FOXD3
V$XFD2_01	1.36683	7.88463e-08	FOXI1/XFD2
V$FOXJ2_01	1.20771	0.00348918	FOXJ2
V$FOXO3_01	1.2473	0.00249537	FOXO3
Jaspar$GATA3	2.1645	2.57969e-06	GATA3
V$HFH4_01	1.22041	0.00276769	HFH4
V$HNF1_Q6	1.36018	1.09141e-06	HNF1
Jaspar$HNF1A	1.31902	0.00206112	HNF1
V$HNF1_01	1.27337	0.0090369	HNF1
V$HNF1_Q6_01	1.26874	8.16772e-06	HNF1
V$HNF3_Q6_01	1.25831	0.000102971	HNF3
Jaspar$Lhx3	1.30168	0.000252041	LHX3
V$LHX3_01	1.29825	0.00552197	LHX3
V$MAZ_Q6	1.27254	0.00163238	MAZ
V$MEF2_Q6_01	1.22532	0.0178476	MEF2
V$AMEF2_Q6	1.34262	0.000178722	MEF2
V$MMEF2_Q6	1.29367	0.00347048	MEF2
V$MEF2_02	1.24717	0.00481388	MEF2
Jaspar$MEF2A	1.20953	0.0486135	MEF2
V$MEIS1BHOXA9_02	1.40694	0.0231258	MEIS1:HOXA9
V$MSX1_01	1.5816	0.00382783	MSX1
V$NKX61_01	1.44357	8.28763e-08	NKX61
V$NKX62_Q2	1.22869	0.0250804	NKX62
V$OCT_Q6	1.293	0.0118768	OCT1 & 4 (combo matrix)
V$OCT1_Q6	1.38243	0.00168751	OCT1
V$OCT1_Q5_01	1.29211	0.00547281	OCT1
V$OCT1_07	1.28554	0.0131275	OCT1
V$OCT1_06	1.27419	0.0299454	OCT1
V$OCT1_04	1.16969	0.00541318	OCT1
V$OCT4_01	1.19912	0.0258194	OCT4/POU5F1
Jaspar$Pou5f1	1.29803	0.00278942	OCT4/POU5F1
V$P300_01	1.33835	0.036661	P300
V$PAX_Q6	1.32482	0.0401698	PAX 1 thru 8 (combo mat)
Jaspar$Pax6	1.42308	0.0342622	PAX6
V$PAX8_B	1.38714	0.0311544	PAX8
V$PLZF_02	1.21425	0.0153287	PLZF
V$S8_01	1.35129	0.00486844	S8
V$SOX10_Q6	1.39714	0.0294871	SOX10
Jaspar$Sox2	1.242	0.0175947	SOX2
Jaspar$SRF	1.51947	0.0188703	SRF
V$SRF_Q5_02	1.42187	0.0122195	SRF
V$SRF_Q5_01	1.4057	0.0247449	SRF
V$SRF_Q4	1.39107	0.0350099	SRF
V$STAT6_02	1.25009	0.0377619	STAT6
V$TAL1BETAE47_01	1.39402	0.0344921	TCF3/E12/E47
V$E12_Q6	1.45094	0.00195287	TCF3/E12/E47
V$TATA_01	1.44995	0.000192021	TBP/TATA
V$TATA_C	1.25361	0.0260069	TBP/TATA
V$TBP_Q6	1.49396	1.48139e-05	TBP/TATA
Jaspar$TBP	1.44995	0.000180019	TBP/TATA
V$TBP_01	1.2462	0.029701	TBP/TATA
V$MTATA_B	1.86183	3.04141e-06	TBP/TATA
